# Supplementary material for: Martini 3 Model of Cellulose Microfibrils: On the Route to Capture Large Conformational Changes of Polysaccharides
Source: Molecules. 2022 Feb 1;27(3):976. doi: 10.3390/molecules27030976 (PMC8838816; doi:10.3390/molecules27030976)
Supplement: Supplementary file 1 [file molecules-27-00976-s001.zip]

Archive with 1 entries (1 files):
- molecules-1545298-SI.pdf
